# Supplementary material for: The non-telomeric evolutionary trajectory of TRF2 in zebrafish reveals its specific roles in neurodevelopment and aging
Source: Nucleic Acids Res. 2022 Feb 12;50(4):2081–95. doi: 10.1093/nar/gkac065 (PMC8887477; doi:10.1093/nar/gkac065)
Supplement: gkac065_Supplemental_Files [file gkac065_supplemental_files.zip]

Archive with 3 entries (3 files):
- NAR_All_Supplemental Figures and legends 2021-12-13.pdf
- sup antibody primer siRNA.pdf
- Table-S1-S3-DEGs-for-RNA-seq-sig.pdf
